# Supplementary material for: Long Noncoding RNAs and Circular RNAs in Autoimmune Diseases
Source: Biomolecules. 2020 Jul 14;10(7):1044. doi: 10.3390/biom10071044 (PMC7407480; doi:10.3390/biom10071044)
Supplement: Supplementary file 1 [file biomolecules-10-01044-s001.zip]

Archive with 4 entries (2 files):
- biomolecules-842835-supplementary-original/
- biomolecules-842835-supplementary-original/Supplemental table 1.xlsx
- biomolecules-842835-supplementary-original/__MACOSX/
- biomolecules-842835-supplementary-original/__MACOSX/._Supplemental table 1.xlsx
