# Supplementary material for: Long Noncoding RNAs and Circular RNAs in Autoimmune Diseases
Source: Biomolecules. 2020 Jul 14;10(7):1044. doi: 10.3390/biom10071044 (PMC7407480; doi:10.3390/biom10071044)
Supplement: Supplementary file 1 [file biomolecules-10-01044-s001.zip › biomolecules-842835-supplementary-original/Supplemental table 1.xlsx]

## Sheet: Foglio1
Autoimmune Disease (AD)	AD associated variant (chr:pos in GRCh37)	Linkage disequilibrium (r2) between AD associated variant and GTEX eQTL	GTEX eQTL (chr:pos in GRCh37)	GTEX associated gene	Gene type	GTEX tissue analysed
SLE	1:1245368	0.868057	1:1305493	RP11-54O7.1	lincRNA	Nerve Tibial
SLE	1:92665899	1	1:92665899	RP4-621B10.8	lincRNA	Nerve Tibial
MS	1:160634588	1	1:160631108	RP11-404F10.2	antisense	Cells EBV-transformed lymphocytes
MS	1:203260500	0.878642	1:203248441	RP11-134P9.3	lincRNA	Cells EBV-transformed lymphocytes
MS	1:203260500	0.878642	1:203248441	RP11-134P9.3	lincRNA	Cells EBV-transformed lymphocytes
MS	1:203260500	0.99604	1:203249037	RP11-134P9.3	lincRNA	Muscle Skeletal
RA	2:65598300	0.801547	2:65590771	AC074391.1	lincRNA	Cells Transformed fibroblasts
MS	2:231106724	0.992423	2:231088084	AC009950.2	antisense	Cells EBV-transformed lymphocytes
MS	2:231115454	0.879779	2:231088084	AC009950.2	antisense	Cells EBV-transformed lymphocytes
SLE	3:58370177	1	3:58370177	RP11-802O23.3	antisense	Brain Caudate basal ganglia
RA	3:58556841	1	3:58556841	RP11-802O23.3	antisense	Artery Tibial
MS	3:169492101	0.916537	3:169487501	RP11-362K14.5	antisense	Brain Cerebellar Hemisphere
MS	3:169536637	0.938529	3:169553498	RP11-362K14.6	antisense	Nerve Tibial
MS	3:169536637	0.943525	3:169565076	RP11-362K14.6	antisense	Cells Transformed fibroblasts
MS	4:103911781	0.935828	4:103684953	RP11-10L12.4	antisense	Artery Aorta
MS	4:103911781	0.935828	4:103684953	RP11-10L12.4	antisense	Nerve Tibial
MS	4:103911781	0.948682	4:103719906	RP11-10L12.4	antisense	Muscle Skeletal
MS	4:103911781	0.96997	4:103764056	RP11-10L12.4	antisense	Cells Transformed fibroblasts
MS	4:103911781	0.978811	4:103826635	RP11-10L12.4	antisense	Pancreas
MS	4:103911781	0.987229	4:103830696	RP11-10L12.4	antisense	Lung
MS	4:103911781	0.991403	4:103895317	RP11-10L12.4	antisense	Skin Not Sun Exposed Suprapubic
MS	4:103911781	0.991473	4:103929829	RP11-10L12.4	antisense	Cells EBV-transformed lymphocytes
RA	4:113207277	1	4:113207277	RP11-73K9.3	lincRNA	Heart Atrial Appendage
SLE	5:42375243	0.933079	5:42433819	AC025171.1	antisense	Heart Atrial Appendage
SLE	6:25884519	0.984062	6:26133070	U91328.20	lincRNA	Nerve Tibial
SLE	6:27560587	0.988258	6:27516833	RP1-153G14.4	lincRNA	Brain Hippocampus
SLE	6:27560587	0.950513	6:27587027	RP1-153G14.4	lincRNA	Nerve Tibial
MS	6:32336187	0.927827	6:32232652	XXbac-BPG154L12.4	antisense	Brain Cerebellum
MS	6:32336187	0.927827	6:32232652	HCG23	antisense	Lung
MS	6:32336187	0.878128	6:32263099	HCG23	antisense	Colon Transverse
T1D	6:32604372	0.848806	6:32637778	HLA-DQB1-AS1	antisense	Colon Sigmoid
T1D	6:32604372	0.848806	6:32637778	HLA-DQB1-AS1	antisense	Lung
SLE	6:34812701	0.964361	6:34634855	RP11-140K17.3	antisense	Brain Putamen basal ganglia
SLE	6:34812701	0.973287	6:34641078	RP11-140K17.3	antisense	Muscle Skeletal
SLE	6:34812701	0.991033	6:34732263	RP11-140K17.3	antisense	Heart Atrial Appendage
SLE	6:34797241	0.995265	6:34749849	RP11-140K17.3	antisense	Muscle Skeletal
SLE	6:34812701	1	6:34801778	RP11-140K17.3	antisense	Nerve Tibial
SLE	6:34714322	0.926161	6:34824636	RP3-329A5.8	lincRNA	Brain Spinal cord cervical c-1
SLE	6:34824636	1	6:34824636	RP3-329A5.8	lincRNA	Brain Spinal cord cervical c-1
MS/SLE	6:135739355	1	6:135739355	LINC00271	lincRNA	Skin Not Sun Exposed Suprapubic
MS	6:135833463	0.977309	6:135739355	LINC00271	lincRNA	Skin Not Sun Exposed Suprapubic
MS/SLE	6:135739355	0.916724	6:135818897	RP3-388E23.2	antisense	Cells EBV-transformed lymphocytes
MS/SLE	6:135739355	0.916724	6:135818897	LINC00271	lincRNA	Skin Sun Exposed Lower leg
MS	6:135833463	0.93863	6:135818897	RP3-388E23.2	antisense	Cells EBV-transformed lymphocytes
MS	6:135833463	0.93863	6:135818897	LINC00271	lincRNA	Skin Sun Exposed Lower leg
MS/SLE	6:135739355	0.954732	6:135873721	RP3-388E23.2	antisense	Cells EBV-transformed lymphocytes
MS	6:135833463	0.977423	6:135873721	RP3-388E23.2	antisense	Cells EBV-transformed lymphocytes
SLE	7:22766221	1	7:22766221	AC073072.5	antisense	Heart Left Ventricle
SLE	7:22766221	1	7:22766221	AC073072.5	antisense	Small Intestine Terminal Ileum
SLE	7:22766221	1	7:22766221	AC073072.5	antisense	Artery Coronary
SLE	7:22766221	1	7:22766221	AC073072.5	antisense	Heart Left Ventricle
SLE	7:22766221	1	7:22766221	AC073072.5	antisense	Artery Tibial
SLE	7:22766221	0.970117	7:22766645	AC073072.5	antisense	Lung
SLE	7:22766221	0.970117	7:22766645	AC073072.5	antisense	Small Intestine Terminal Ileum
SLE	7:22766221	0.970117	7:22766645	AC073072.5	antisense	Colon Sigmoid
SLE	7:22766221	0.958037	7:22767433	AC073072.5	antisense	Artery Aorta
SLE	7:22766221	0.958037	7:22767433	AC073072.5	antisense	Skin Sun Exposed Lower leg
SLE	7:22766221	0.958037	7:22767433	AC073072.5	antisense	Artery Aorta
SLE	7:22766221	0.958037	7:22767433	AC073072.5	antisense	Nerve Tibial
SLE	7:22766221	0.958037	7:22767433	AC073072.5	antisense	Lung
SLE	7:22766221	0.958037	7:22767433	AC073072.5	antisense	Skin Sun Exposed Lower leg
SLE	7:22766221	0.954266	7:22768124	AC073072.5	antisense	Colon Transverse
SLE	7:22766221	0.954266	7:22768124	AC073072.5	antisense	Skin Not Sun Exposed Suprapubic
SLE	7:22766221	0.954266	7:22768124	AC073072.5	antisense	Artery Tibial
SLE	7:22766221	0.88462	7:22778592	AC073072.5	antisense	Colon Transverse
SLE	7:22766221	0.876757	7:22782528	AC073072.5	antisense	Colon Sigmoid
SLE	7:22766221	0.88462	7:22785419	AC073072.5	antisense	Nerve Tibial
SLE	7:22766221	0.877162	7:22793338	AC073072.5	antisense	Cells Transformed fibroblasts
SLE	7:22766221	0.862252	7:22799667	AC073072.5	antisense	Skin Not Sun Exposed Suprapubic
SLE	7:22766221	0.844469	7:22810166	AC073072.5	antisense	Heart Atrial Appendage
SLE	7:22766221	0.844469	7:22810166	AC073072.5	antisense	Muscle Skeletal
RA	7:100943061	0.983988	7:100950767	RP11-132A1.4	antisense	Brain Caudate basal ganglia
RA	7:100943061	0.983988	7:100984899	RP11-132A1.4	antisense	Lung
RA	7:100943061	0.844818	7:100986000	RP11-132A1.4	antisense	Pancreas
SLE	8:8098079	0.869424	8:8088877	FAM85B	antisense	Brain Hypothalamus
SLE	8:8098079	0.869424	8:8088877	FAM85B	antisense	Brain Anterior cingulate cortex BA24
SLE	8:8098079	0.869424	8:8088877	FAM85B	antisense	Brain Putamen basal ganglia
SLE	8:8098079	0.869424	8:8088877	FAM85B	antisense	Brain Frontal Cortex BA9
SLE	8:8098079	0.869424	8:8088877	FAM85B	antisense	Brain Cerebellar Hemisphere
SLE	8:8098079	0.869424	8:8088877	FAM85B	antisense	Brain Nucleus accumbens basal ganglia
SLE	8:8098079	0.869424	8:8088877	FAM85B	antisense	Brain Cortex
SLE	8:8098079	0.869424	8:8088877	FAM85B	antisense	Brain Caudate basal ganglia
SLE	8:8098079	0.869424	8:8088877	FAM85B	antisense	Nerve Tibial
SLE	8:8098079	0.869424	8:8088877	FAM85B	antisense	Lung
SLE	8:8098079	0.869424	8:8088877	FAM85B	antisense	Artery Tibial
SLE	8:8098079	0.869424	8:8088877	FAM85B	antisense	Brain Amygdala
SLE	8:8140901	0.811168	8:8088877	FAM85B	antisense	Brain Hypothalamus
SLE	8:8140901	0.811168	8:8088877	FAM85B	antisense	Brain Anterior cingulate cortex BA24
SLE	8:8140901	0.811168	8:8088877	FAM85B	antisense	Brain Putamen basal ganglia
SLE	8:8140901	0.811168	8:8088877	FAM85B	antisense	Brain Frontal Cortex BA9
SLE	8:8140901	0.811168	8:8088877	FAM85B	antisense	Brain Cerebellar Hemisphere
SLE	8:8140901	0.811168	8:8088877	FAM85B	antisense	Brain Nucleus accumbens basal ganglia
SLE	8:8140901	0.811168	8:8088877	FAM85B	antisense	Brain Cortex
SLE	8:8140901	0.811168	8:8088877	FAM85B	antisense	Brain Caudate basal ganglia
SLE	8:8140901	0.811168	8:8088877	FAM85B	antisense	Nerve Tibial
SLE	8:8140901	0.811168	8:8088877	FAM85B	antisense	Lung
SLE	8:8140901	0.811168	8:8088877	FAM85B	antisense	Artery Tibial
SLE	8:8140901	0.811168	8:8088877	FAM85B	antisense	Brain Amygdala
SLE	8:8098079	0.869512	8:8088933	FAM85B	antisense	Brain Cerebellum
SLE	8:8140901	0.824253	8:8088933	FAM85B	antisense	Brain Cerebellum
SLE	8:8098079	0.901399	8:8089711	FAM85B	antisense	Brain Substantia nigra
SLE	8:8098079	0.916772	8:8091720	FAM85B	antisense	Brain Cerebellum
SLE	8:8098079	0.916772	8:8091720	FAM85B	antisense	Brain Frontal Cortex BA9
SLE	8:8098079	0.976667	8:8092174	FAM85B	antisense	Cells EBV-transformed lymphocytes
SLE	8:8140901	0.819837	8:8092174	FAM85B	antisense	Cells EBV-transformed lymphocytes
SLE	8:8098079	0.895326	8:8094870	FAM85B	antisense	Brain Cortex
SLE	8:8098079	0.895326	8:8094870	FAM85B	antisense	Spleen
SLE	8:8098079	0.895326	8:8094870	FAM85B	antisense	Colon Sigmoid
SLE	8:8140901	0.847911	8:8094870	FAM85B	antisense	Brain Cortex
SLE	8:8140901	0.847911	8:8094870	FAM85B	antisense	Spleen
SLE	8:8140901	0.847911	8:8094870	FAM85B	antisense	Colon Sigmoid
SLE	8:8098079	0.972691	8:8098577	FAM85B	antisense	Brain Hippocampus
SLE	8:8098079	0.972691	8:8098577	FAM85B	antisense	Brain Spinal cord cervical c-1
SLE	8:8098079	0.809081	8:8130160	FAM85B	antisense	Brain Caudate basal ganglia
SLE	8:8140901	0.960989	8:8130160	FAM85B	antisense	Brain Caudate basal ganglia
SLE	8:8098079	0.809923	8:8137083	FAM85B	antisense	Liver
SLE	8:8140901	0.97254	8:8137083	FAM85B	antisense	Liver
SLE	8:8140901	0.904973	8:8148270	FAM85B	antisense	Brain Anterior cingulate cortex BA24
SLE	8:8140901	0.904973	8:8148270	FAM85B	antisense	Artery Aorta
SLE	8:11338370	1	8:11337587	RP11-148O21.2	antisense	Whole Blood
SLE	8:11339882	1	8:11337587	RP11-148O21.2	antisense	Whole Blood
SLE	8:11339965	0.875799	8:11337587	RP11-148O21.2	antisense	Whole Blood
RA	8:11341880	0.989951	8:11337587	RP11-148O21.2	antisense	Whole Blood
SLE/RA	8:11343973	0.994906	8:11337587	RP11-148O21.2	antisense	Whole Blood
RA	8:11345545	0.843465	8:11337587	RP11-148O21.2	antisense	Whole Blood
SLE	8:11349186	0.989698	8:11337587	RP11-148O21.2	antisense	Whole Blood
SLE	8:11352541	0.949962	8:11337587	RP11-148O21.2	antisense	Whole Blood
SLE	8:11338370	0.984525	8:11337811	RP11-148O21.2	antisense	Cells Transformed fibroblasts
SLE	8:11338370	0.984525	8:11337811	RP11-148O21.3	antisense	Cells Transformed fibroblasts
SLE	8:11338370	0.984525	8:11337811	RP11-148O21.4	antisense	Cells Transformed fibroblasts
SLE	8:11338370	0.984525	8:11337811	RP11-148O21.6	lincRNA	Cells Transformed fibroblasts
SLE	8:11338370	0.984525	8:11337811	RP11-148O21.4	antisense	Whole Blood
SLE	8:11339882	0.984525	8:11337811	RP11-148O21.2	antisense	Cells Transformed fibroblasts
SLE	8:11339882	0.984525	8:11337811	RP11-148O21.3	antisense	Cells Transformed fibroblasts
SLE	8:11339882	0.984525	8:11337811	RP11-148O21.4	antisense	Cells Transformed fibroblasts
SLE	8:11339882	0.984525	8:11337811	RP11-148O21.6	lincRNA	Cells Transformed fibroblasts
SLE	8:11339882	0.984525	8:11337811	RP11-148O21.4	antisense	Whole Blood
SLE	8:11339965	0.861363	8:11337811	RP11-148O21.2	antisense	Cells Transformed fibroblasts
SLE	8:11339965	0.861363	8:11337811	RP11-148O21.3	antisense	Cells Transformed fibroblasts
SLE	8:11339965	0.861363	8:11337811	RP11-148O21.4	antisense	Cells Transformed fibroblasts
SLE	8:11339965	0.861363	8:11337811	RP11-148O21.6	lincRNA	Cells Transformed fibroblasts
SLE	8:11339965	0.861363	8:11337811	RP11-148O21.4	antisense	Whole Blood
RA	8:11341880	0.974863	8:11337811	RP11-148O21.2	antisense	Cells Transformed fibroblasts
RA	8:11341880	0.974863	8:11337811	RP11-148O21.3	antisense	Cells Transformed fibroblasts
RA	8:11341880	0.974863	8:11337811	RP11-148O21.4	antisense	Cells Transformed fibroblasts
RA	8:11341880	0.974863	8:11337811	RP11-148O21.6	lincRNA	Cells Transformed fibroblasts
RA	8:11341880	0.974863	8:11337811	RP11-148O21.4	antisense	Whole Blood
SLE/RA	8:11343973	0.979626	8:11337811	RP11-148O21.2	antisense	Cells Transformed fibroblasts
SLE/RA	8:11343973	0.979626	8:11337811	RP11-148O21.3	antisense	Cells Transformed fibroblasts
SLE/RA	8:11343973	0.979626	8:11337811	RP11-148O21.4	antisense	Cells Transformed fibroblasts
SLE/RA	8:11343973	0.979626	8:11337811	RP11-148O21.6	lincRNA	Cells Transformed fibroblasts
SLE/RA	8:11343973	0.979626	8:11337811	RP11-148O21.4	antisense	Whole Blood
RA	8:11345545	0.829344	8:11337811	RP11-148O21.2	antisense	Cells Transformed fibroblasts
RA	8:11345545	0.829344	8:11337811	RP11-148O21.3	antisense	Cells Transformed fibroblasts
RA	8:11345545	0.829344	8:11337811	RP11-148O21.4	antisense	Cells Transformed fibroblasts
RA	8:11345545	0.829344	8:11337811	RP11-148O21.6	lincRNA	Cells Transformed fibroblasts
RA	8:11345545	0.829344	8:11337811	RP11-148O21.4	antisense	Whole Blood
SLE	8:11349186	0.974195	8:11337811	RP11-148O21.2	antisense	Cells Transformed fibroblasts
SLE	8:11349186	0.974195	8:11337811	RP11-148O21.3	antisense	Cells Transformed fibroblasts
SLE	8:11349186	0.974195	8:11337811	RP11-148O21.4	antisense	Cells Transformed fibroblasts
SLE	8:11349186	0.974195	8:11337811	RP11-148O21.6	lincRNA	Cells Transformed fibroblasts
SLE	8:11349186	0.974195	8:11337811	RP11-148O21.4	antisense	Whole Blood
SLE	8:11352541	0.934713	8:11337811	RP11-148O21.2	antisense	Cells Transformed fibroblasts
SLE	8:11352541	0.934713	8:11337811	RP11-148O21.3	antisense	Cells Transformed fibroblasts
SLE	8:11352541	0.934713	8:11337811	RP11-148O21.4	antisense	Cells Transformed fibroblasts
SLE	8:11352541	0.934713	8:11337811	RP11-148O21.6	lincRNA	Cells Transformed fibroblasts
SLE	8:11352541	0.934713	8:11337811	RP11-148O21.4	antisense	Whole Blood
SLE	8:11338370	1	8:11338370	RP11-148O21.2	antisense	Cells Transformed fibroblasts
SLE	8:11339882	1	8:11338370	RP11-148O21.2	antisense	Cells Transformed fibroblasts
SLE	8:11339965	0.875799	8:11338370	RP11-148O21.2	antisense	Cells Transformed fibroblasts
RA	8:11341880	0.989951	8:11338370	RP11-148O21.2	antisense	Cells Transformed fibroblasts
SLE/RA	8:11343973	0.994906	8:11338370	RP11-148O21.2	antisense	Cells Transformed fibroblasts
RA	8:11345545	0.843465	8:11338370	RP11-148O21.2	antisense	Cells Transformed fibroblasts
SLE	8:11349186	0.989698	8:11338370	RP11-148O21.2	antisense	Cells Transformed fibroblasts
SLE	8:11352541	0.949962	8:11338370	RP11-148O21.2	antisense	Cells Transformed fibroblasts
SLE	8:11338370	0.805267	8:11351912	RP11-148O21.2	antisense	Spleen
SLE	8:11338370	0.805267	8:11351912	RP11-148O21.4	antisense	Spleen
SLE	8:11339882	0.805267	8:11351912	RP11-148O21.2	antisense	Spleen
SLE	8:11339882	0.805267	8:11351912	RP11-148O21.4	antisense	Spleen
RA	8:11341880	0.80514	8:11351912	RP11-148O21.2	antisense	Spleen
RA	8:11341880	0.80514	8:11351912	RP11-148O21.4	antisense	Spleen
SLE/RA	8:11343973	0.809612	8:11351912	RP11-148O21.2	antisense	Spleen
SLE/RA	8:11343973	0.809612	8:11351912	RP11-148O21.4	antisense	Spleen
RA	8:11345545	0.962558	8:11351912	RP11-148O21.2	antisense	Spleen
RA	8:11345545	0.962558	8:11351912	RP11-148O21.4	antisense	Spleen
SLE	8:11349186	0.814202	8:11351912	RP11-148O21.2	antisense	Spleen
SLE	8:11349186	0.814202	8:11351912	RP11-148O21.4	antisense	Spleen
SLE	8:56980803	0.978293	8:57016794	RP11-446E9.2	lincRNA	Spleen
MS	8:71442114	0.873245	8:71402828	RP11-333A23.4	lincRNA	Artery Aorta
MS	8:71442114	0.873245	8:71402828	RP11-333A23.4	lincRNA	Nerve Tibial
MS	8:71442114	0.876824	8:71413737	RP11-333A23.4	lincRNA	Artery Tibial
MS	8:71442114	0.876824	8:71413737	RP11-333A23.4	lincRNA	Skin Sun Exposed Lower leg
MS	8:71442114	0.876238	8:71420067	RP11-333A23.4	lincRNA	Whole Blood
MS	8:71442114	0.876238	8:71420196	RP11-333A23.4	lincRNA	Lung
MS	8:71442114	0.872215	8:71423744	RP11-333A23.4	lincRNA	Spleen
MS	8:71442114	0.872215	8:71423744	RP11-333A23.4	lincRNA	Artery Aorta
MS	8:71442114	0.876238	8:71433070	RP11-333A23.4	lincRNA	Colon Transverse
MS	8:71442114	0.876238	8:71433070	RP11-333A23.4	lincRNA	Whole Blood
RA	9:34743681	1	9:34754392	CNTFR-AS1	antisense	Brain Cortex
MS	10:75653800	0.854074	10:75663351	RP11-464F9.22	lincRNA	Cells Transformed fibroblasts
RA	10:81706973	0.970145	10:81709279	RP11-479O17.10	lincRNA	Brain Nucleus accumbens basal ganglia
RA	10:81706973	1	10:81727735	RP11-479O17.10	lincRNA	Brain Caudate basal ganglia
RA	10:81706973	1	10:81727746	RP11-479O17.10	lincRNA	Brain Cortex
SLE	11:566936	0.84026	11:554047	RP11-496I9.1	antisense	Brain Caudate basal ganglia
SLE	11:566936	0.816332	11:601785	RP11-754B17.1	antisense	Colon Sigmoid
T1D	11:2170143	0.991439	11:2169110	IGF2-AS	antisense	Liver
MS	11:3259809	0.872773	11:3265765	AC109309.4	antisense	Whole Blood
MS	11:60832282	1	11:60832282	RP11-881M11.2	antisense	Brain Cortex
MS	11:64097233	0.857668	11:64021605	RP11-783K16.5	antisense	Skin Sun Exposed Lower leg
MS	11:64097233	0.809737	11:64107477	AP003774.1	antisense	Cells EBV-transformed lymphocytes
MS	11:64097233	0.809737	11:64107477	AP003774.1	antisense	Whole Blood
MS	11:64097233	0.809737	11:64107477	AP003774.1	antisense	Spleen
MS	11:64097233	0.809737	11:64107477	AP003774.1	antisense	Cells EBV-transformed lymphocytes
MS	11:64097233	0.809737	11:64107477	AP003774.1	antisense	Spleen
MS	11:64097233	0.809737	11:64107477	AP003774.1	antisense	Whole Blood
MS	11:64097233	0.92573	11:64110668	AP003774.1	antisense	Nerve Tibial
MS	11:64097233	0.92573	11:64110668	AP003774.1	antisense	Nerve Tibial
MS	11:64097233	0.92573	11:64110668	AP003774.1	antisense	Lung
SLE	11:65542739	0.806063	11:65563503	RP11-770G2.4	antisense	Brain Cortex
SLE	11:71187679	0.963757	11:71159429	RP11-660L16.2	antisense	Brain Anterior cingulate cortex BA24
SLE	11:71187679	0.995448	11:71161656	RP11-660L16.2	antisense	Skin Not Sun Exposed Suprapubic
SLE	11:71187679	0.995448	11:71162785	RP11-660L16.2	antisense	Brain Hypothalamus
SLE	11:71187679	0.995448	11:71162785	RP11-660L16.2	antisense	Brain Anterior cingulate cortex BA24
SLE	11:71187679	0.995448	11:71162785	RP11-660L16.2	antisense	Brain Frontal Cortex BA9
SLE	11:71187679	0.995448	11:71162785	RP11-660L16.2	antisense	Artery Coronary
SLE	11:71187679	0.995448	11:71162785	RP11-660L16.2	antisense	Liver
SLE	11:71187679	0.995448	11:71162785	RP11-660L16.2	antisense	Colon Sigmoid
SLE	11:71187679	0.995448	11:71162785	RP11-660L16.2	antisense	Heart Atrial Appendage
SLE	11:71187679	0.995448	11:71162785	RP11-660L16.2	antisense	Artery Aorta
SLE	11:71187679	0.995448	11:71162785	RP11-660L16.2	antisense	Artery Tibial
SLE	11:71187679	0.995448	11:71162785	RP11-660L16.2	antisense	Skin Sun Exposed Lower leg
SLE	11:71187679	0.995448	11:71162785	RP11-660L16.2	antisense	Brain Spinal cord cervical c-1
SLE	11:71187679	1	11:71163476	RP11-660L16.2	antisense	Whole Blood
SLE	11:71187679	1	11:71163476	RP11-660L16.2	antisense	Muscle Skeletal
SLE	11:71187679	1	11:71164019	RP11-660L16.2	antisense	Heart Atrial Appendage
SLE	11:71187679	1	11:71164019	RP11-660L16.2	antisense	Cells Transformed fibroblasts
SLE	11:71187679	1	11:71164019	RP11-660L16.2	antisense	Nerve Tibial
SLE	11:71187679	1	11:71164046	RP11-660L16.2	antisense	Brain Putamen basal ganglia
SLE	11:71187679	1	11:71164046	RP11-660L16.2	antisense	Brain Cerebellar Hemisphere
SLE	11:71187679	1	11:71164046	RP11-660L16.2	antisense	Brain Cerebellum
SLE	11:71187679	1	11:71164046	RP11-660L16.2	antisense	Brain Substantia nigra
SLE	11:71187679	1	11:71164046	RP11-660L16.2	antisense	Brain Amygdala
SLE	11:71187679	1	11:71164047	RP11-660L16.2	antisense	Pancreas
SLE	11:71187679	1	11:71164047	RP11-660L16.2	antisense	Colon Transverse
SLE	11:71187679	1	11:71164047	RP11-660L16.2	antisense	Artery Aorta
SLE	11:71187679	1	11:71164047	RP11-660L16.2	antisense	Lung
SLE	11:71187679	1	11:71164047	RP11-660L16.2	antisense	Artery Tibial
SLE	11:71187679	1	11:71164047	RP11-660L16.2	antisense	Skin Sun Exposed Lower leg
SLE	11:71187679	1	11:71164047	RP11-660L16.2	antisense	Liver
SLE	11:71187679	1	11:71164047	RP11-660L16.2	antisense	Pancreas
SLE	11:71187679	1	11:71164047	RP11-660L16.2	antisense	Colon Transverse
SLE	11:71187679	1	11:71164047	RP11-660L16.2	antisense	Skin Not Sun Exposed Suprapubic
SLE	11:71187679	1	11:71164544	RP11-660L16.2	antisense	Cells EBV-transformed lymphocytes
SLE	11:71187679	1	11:71164544	RP11-660L16.2	antisense	Brain Hippocampus
SLE	11:71187679	1	11:71170817	RP11-660L16.2	antisense	Muscle Skeletal
SLE	11:71187679	1	11:71171642	RP11-660L16.2	antisense	Heart Left Ventricle
SLE	11:71187679	1	11:71171642	RP11-660L16.2	antisense	Lung
SLE	11:71187679	1	11:71171743	RP11-660L16.2	antisense	Heart Left Ventricle
SLE	11:71187679	1	11:71171743	RP11-660L16.2	antisense	Nerve Tibial
SLE	11:71187679	1	11:71171743	RP11-660L16.2	antisense	Cells Transformed fibroblasts
SLE	11:71187679	1	11:71171743	RP11-660L16.2	antisense	Whole Blood
SLE	11:71187679	1	11:71171743	RP11-660L16.2	antisense	Brain Cerebellar Hemisphere
SLE	11:71187679	1	11:71171743	RP11-660L16.2	antisense	Brain Frontal Cortex BA9
SLE	11:71187679	1	11:71171743	RP11-660L16.2	antisense	Brain Cortex
SLE	11:71187679	0.995448	11:71181085	RP11-660L16.2	antisense	Artery Coronary
SLE	11:71187679	1	11:71186476	RP11-660L16.2	antisense	Colon Sigmoid
SLE	11:71187679	1	11:71186476	RP11-660L16.2	antisense	Small Intestine Terminal Ileum
SLE	11:71187679	1	11:71186476	RP11-660L16.2	antisense	Brain Nucleus accumbens basal ganglia
SLE	11:71187679	1	11:71186476	RP11-660L16.2	antisense	Brain Hippocampus
SLE	11:71187679	1	11:71186476	RP11-660L16.2	antisense	Cells EBV-transformed lymphocytes
SLE	11:71187679	1	11:71186476	RP11-660L16.2	antisense	Small Intestine Terminal Ileum
SLE	11:71187679	1	11:71186476	RP11-660L16.2	antisense	Brain Nucleus accumbens basal ganglia
SLE	11:71187679	1	11:71186476	RP11-660L16.2	antisense	Brain Cortex
SLE	11:71187679	1	11:71186476	RP11-660L16.2	antisense	Brain Caudate basal ganglia
SLE	11:71187679	1	11:71186476	RP11-660L16.2	antisense	Spleen
SLE	11:71187679	1	11:71187294	RP11-660L16.2	antisense	Brain Caudate basal ganglia
SLE	11:71187679	1	11:71187679	RP11-660L16.2	antisense	Brain Cerebellum
SLE	11:71187679	0.986475	11:71222355	RP11-660L16.2	antisense	Brain Hypothalamus
SLE	11:71187679	0.986475	11:71222355	RP11-660L16.2	antisense	Brain Putamen basal ganglia
SLE	11:71187679	0.986475	11:71222355	RP11-660L16.2	antisense	Spleen
MS	11:118566746	0.995615	11:118552074	AP002954.3	antisense	Cells Transformed fibroblasts
MS	11:118566746	1	11:118567257	AP002954.4	antisense	Heart Atrial Appendage
MS	11:118566746	0.918809	11:118567733	AP002954.4	antisense	Spleen
MS	11:118566746	0.894186	11:118568489	AP002954.4	antisense	Artery Coronary
MS	11:118566746	0.894186	11:118569469	AP002954.4	antisense	Artery Coronary
MS	11:118566746	0.894186	11:118569469	AP002954.4	antisense	Lung
MS	11:118566746	0.894186	11:118571023	AP002954.4	antisense	Artery Tibial
MS	11:118566746	0.890235	11:118572021	AP002954.4	antisense	Spleen
MS	11:118566746	0.894186	11:118572171	AP002954.4	antisense	Lung
MS	11:118566746	0.894186	11:118572760	AP002954.4	antisense	Colon Transverse
MS	11:118566746	0.894186	11:118573743	AP002954.4	antisense	Whole Blood
MS	12:6503500	0.987729	12:6502131	RP1-102E24.8	lincRNA	Skin Not Sun Exposed Suprapubic
MS	12:6503500	0.987729	12:6502131	RP1-102E24.8	lincRNA	Artery Aorta
MS	12:6503500	0.987729	12:6502131	RP1-102E24.8	lincRNA	Artery Tibial
MS	12:6503500	0.987729	12:6502131	RP1-102E24.8	lincRNA	Skin Sun Exposed Lower leg
MS	12:6503500	0.987729	12:6502131	RP1-102E24.8	lincRNA	Whole Blood
MS	12:6503500	0.987729	12:6502131	RP1-102E24.8	lincRNA	Spleen
MS	12:6514963	0.824419	12:6502131	RP1-102E24.8	lincRNA	Skin Not Sun Exposed Suprapubic
MS	12:6514963	0.824419	12:6502131	RP1-102E24.8	lincRNA	Artery Aorta
MS	12:6514963	0.824419	12:6502131	RP1-102E24.8	lincRNA	Artery Tibial
MS	12:6514963	0.824419	12:6502131	RP1-102E24.8	lincRNA	Skin Sun Exposed Lower leg
MS	12:6514963	0.824419	12:6502131	RP1-102E24.8	lincRNA	Whole Blood
MS	12:6514963	0.824419	12:6502131	RP1-102E24.8	lincRNA	Spleen
MS	12:6503500	1	12:6502832	RP1-102E24.8	lincRNA	Colon Sigmoid
MS	12:6503500	1	12:6502832	RP1-102E24.8	lincRNA	Whole Blood
MS	12:6514963	0.836192	12:6502832	RP1-102E24.8	lincRNA	Colon Sigmoid
MS	12:6514963	0.836192	12:6502832	RP1-102E24.8	lincRNA	Whole Blood
MS	12:6503500	1	12:6503500	RP1-102E24.8	lincRNA	Nerve Tibial
MS	12:6503500	1	12:6503500	RP1-102E24.8	lincRNA	Cells Transformed fibroblasts
MS	12:6503500	1	12:6503500	RP1-102E24.8	lincRNA	Pancreas
MS	12:6503500	1	12:6503500	RP1-102E24.8	lincRNA	Artery Aorta
MS	12:6503500	1	12:6503500	RP1-102E24.8	lincRNA	Cells Transformed fibroblasts
MS	12:6503500	1	12:6503500	RP1-102E24.8	lincRNA	Skin Not Sun Exposed Suprapubic
MS	12:6503500	1	12:6503500	RP1-102E24.8	lincRNA	Nerve Tibial
MS	12:6503500	1	12:6503500	RP1-102E24.8	lincRNA	Artery Tibial
MS	12:6503500	1	12:6503500	RP1-102E24.8	lincRNA	Skin Sun Exposed Lower leg
MS	12:6514963	0.836192	12:6503500	RP1-102E24.8	lincRNA	Nerve Tibial
MS	12:6514963	0.836192	12:6503500	RP1-102E24.8	lincRNA	Cells Transformed fibroblasts
MS	12:6514963	0.836192	12:6503500	RP1-102E24.8	lincRNA	Pancreas
MS	12:6514963	0.836192	12:6503500	RP1-102E24.8	lincRNA	Artery Aorta
MS	12:6514963	0.836192	12:6503500	RP1-102E24.8	lincRNA	Cells Transformed fibroblasts
MS	12:6514963	0.836192	12:6503500	RP1-102E24.8	lincRNA	Skin Not Sun Exposed Suprapubic
MS	12:6514963	0.836192	12:6503500	RP1-102E24.8	lincRNA	Nerve Tibial
MS	12:6514963	0.836192	12:6503500	RP1-102E24.8	lincRNA	Artery Tibial
MS	12:6514963	0.836192	12:6503500	RP1-102E24.8	lincRNA	Skin Sun Exposed Lower leg
MS	12:6560573	1	12:6560573	CD27-AS1	antisense	Pancreas
MS	12:6560573	1	12:6560573	CD27-AS1	antisense	Nerve Tibial
MS	12:6560573	1	12:6560573	CD27-AS1	antisense	Cells Transformed fibroblasts
MS	12:6560573	1	12:6560573	CD27-AS1	antisense	Whole Blood
MS	12:6560573	1	12:6560573	CD27-AS1	antisense	Liver
MS	12:6560573	1	12:6560573	CD27-AS1	antisense	Colon Sigmoid
MS	12:6560573	1	12:6560573	CD27-AS1	antisense	Cells Transformed fibroblasts
MS	12:6560573	1	12:6560573	CD27-AS1	antisense	Nerve Tibial
MS	12:6560573	1	12:6560573	CD27-AS1	antisense	Whole Blood
T1D	12:9833628	0.890084	12:9869271	RP11-75L1.1	lincRNA	Whole Blood
T1D	12:9855958	0.826949	12:9869271	RP11-75L1.1	lincRNA	Whole Blood
MS	12:9866349	0.919285	12:9869271	RP11-75L1.1	lincRNA	Whole Blood
MS	12:9876091	0.923699	12:9869271	RP11-75L1.1	lincRNA	Whole Blood
T1D	12:9833628	0.828462	12:9876877	RP11-75L1.1	lincRNA	Whole Blood
MS	12:9866349	0.856522	12:9876877	RP11-75L1.1	lincRNA	Whole Blood
MS	12:9876091	1	12:9876877	RP11-75L1.1	lincRNA	Whole Blood
T1D	12:9833628	0.820881	12:9879426	RP11-75L1.1	lincRNA	Spleen
MS	12:9866349	0.848859	12:9879426	RP11-75L1.1	lincRNA	Spleen
MS	12:9876091	0.992536	12:9879426	RP11-75L1.1	lincRNA	Spleen
MS	12:58162739	0.952259	12:58146719	RP11-571M6.17	lincRNA	Heart Left Ventricle
MS	12:58162739	0.995162	12:58171726	RP11-571M6.17	lincRNA	Brain Putamen basal ganglia
MS	12:58162739	0.886532	12:58208164	RP11-571M6.17	lincRNA	Brain Putamen basal ganglia
MS	12:123604053	0.866562	12:123460823	RP11-282O18.3	antisense	Skin Not Sun Exposed Suprapubic
MS	12:123656725	0.844125	12:123460823	RP11-282O18.3	antisense	Skin Not Sun Exposed Suprapubic
MS	12:123604053	0.872833	12:123516917	RP11-282O18.3	antisense	Brain Cerebellum
MS	12:123656725	0.849777	12:123516917	RP11-282O18.3	antisense	Brain Cerebellum
MS	12:123593382	0.829215	12:123619931	RP11-282O18.3	antisense	Artery Aorta
MS	12:123656725	0.927779	12:123619931	RP11-282O18.3	antisense	Artery Aorta
MS	12:123656725	0.993956	12:123664205	RP11-282O18.3	antisense	Cells Transformed fibroblasts
MS	12:123656725	0.970169	12:123668022	RP11-282O18.3	antisense	Heart Atrial Appendage
MS	12:123656725	0.827225	12:123682396	RP11-282O18.3	antisense	Brain Cerebellar Hemisphere
MS	12:123656725	0.993956	12:123683563	RP11-282O18.3	antisense	Colon Transverse
MS	12:123656725	0.993956	12:123685778	RP11-282O18.3	antisense	Cells Transformed fibroblasts
MS	12:123656725	0.987909	12:123704844	RP11-282O18.3	antisense	Muscle Skeletal
MS	12:123656725	0.919452	12:123721177	RP11-282O18.3	antisense	Nerve Tibial
MS	12:123656725	0.913723	12:123725827	RP11-282O18.3	antisense	Artery Tibial
MS	12:123656725	0.919432	12:123730935	RP11-282O18.3	antisense	Muscle Skeletal
MS	12:123656725	0.919452	12:123742692	RP11-282O18.3	antisense	Artery Aorta
MS	12:123656725	0.919452	12:123742692	RP11-282O18.3	antisense	Brain Caudate basal ganglia
MS	12:123656725	0.809974	12:123897177	RP11-282O18.3	antisense	Lung
MS	14:88487689	0.883995	14:88497451	RP11-300J18.3	lincRNA	Lung
T1D	15:38907041	0.97934	15:38902476	RP11-102L12.2	antisense	Skin Not Sun Exposed Suprapubic
T1D	15:38907041	0.993087	15:38904546	RP11-102L12.2	antisense	Skin Sun Exposed Lower leg
T1D	15:38907041	0.993087	15:38904546	RP11-102L12.2	antisense	Skin Sun Exposed Lower leg
T1D	15:38907041	0.972561	15:38909464	RP11-102L12.2	antisense	Skin Not Sun Exposed Suprapubic
MS	16:1067832	0.918196	16:1066917	RP11-161M6.2	lincRNA	Artery Aorta
MS	16:1067832	1	16:1067832	RP11-161M6.2	lincRNA	Artery Aorta
RA	16:11839326	0.959436	16:11841539	RP11-490O6.2	antisense	Muscle Skeletal
T1D	16:28539848	0.928838	16:28497059	RP11-1348G14.4	lincRNA	Brain Hypothalamus
T1D	16:28539848	0.96602	16:28506872	RP11-1348G14.4	lincRNA	Brain Nucleus accumbens basal ganglia
T1D	16:28539848	0.894097	16:28508447	RP11-1348G14.4	lincRNA	Brain Cerebellum
T1D	16:28539848	0.995701	16:28529949	RP11-1348G14.4	lincRNA	Skin Sun Exposed Lower leg
T1D	16:28539848	0.982799	16:28561982	RP11-1348G14.4	lincRNA	Cells Transformed fibroblasts
T1D	16:28539848	0.887371	16:28582941	RP11-1348G14.4	lincRNA	Brain Amygdala
T1D	16:28539848	0.883746	16:28593347	RP11-1348G14.4	lincRNA	Small Intestine Terminal Ileum
T1D	16:28539848	0.8689	16:28619132	RP11-22P6.2	antisense	Muscle Skeletal
T1D	16:28539848	0.842575	16:28631585	RP11-1348G14.4	lincRNA	Muscle Skeletal
SLE	16:31272353	0.863718	16:31299775	RP11-146F11.1	antisense	Cells Transformed fibroblasts
SLE	16:31276811	0.90339	16:31299775	RP11-146F11.1	antisense	Cells Transformed fibroblasts
SLE	16:31283323	0.983681	16:31299775	RP11-146F11.1	antisense	Cells Transformed fibroblasts
SLE	16:31283996	0.975519	16:31299775	RP11-146F11.1	antisense	Cells Transformed fibroblasts
SLE	16:31313253	0.991848	16:31299775	RP11-146F11.1	antisense	Cells Transformed fibroblasts
SLE	16:31326706	1	16:31299775	RP11-146F11.1	antisense	Cells Transformed fibroblasts
SLE	16:31334236	0.963923	16:31301125	RP11-388M20.6	antisense	Skin Not Sun Exposed Suprapubic
SLE	16:31368874	0.840647	16:31340997	RP11-347C12.10	lincRNA	Cells Transformed fibroblasts
SLE	17:37921194	0.886496	17:37925468	CTD-2267D19.2	antisense	Nerve Tibial
SLE	17:38007190	0.942828	17:37925468	CTD-2267D19.2	antisense	Nerve Tibial
MS	17:37970149	0.851345	17:38020419	RP11-387H17.4	lincRNA	Artery Coronary
RA/T1D	17:38040763	0.820581	17:38020419	RP11-387H17.4	lincRNA	Artery Coronary
RA	17:38043649	0.820581	17:38020419	RP11-387H17.4	lincRNA	Artery Coronary
T1D	17:38053207	0.910476	17:38020419	RP11-387H17.4	lincRNA	Artery Coronary
RA	17:38062196	0.801152	17:38020419	RP11-387H17.4	lincRNA	Artery Coronary
T1D	17:38066240	0.935965	17:38020419	RP11-387H17.4	lincRNA	Artery Coronary
T1D	17:38053207	0.816492	17:38082807	RP11-387H17.4	lincRNA	Artery Coronary
T1D	17:38066240	0.83474	17:38082807	RP11-387H17.4	lincRNA	Artery Coronary
RA	17:38062196	0.822159	17:38088417	RP11-94L15.2	lincRNA	Cells EBV-transformed lymphocytes
RA	17:38062196	0.822159	17:38088417	RP11-94L15.2	lincRNA	Cells EBV-transformed lymphocytes
T1D	17:44073889	0.978707	17:43666906	KANSL1-AS1	antisense	Brain Cerebellum
T1D	17:44073889	0.959317	17:43667792	RP11-798G7.5	antisense	Brain Cerebellar Hemisphere
T1D	17:44073889	0.989294	17:43715619	KANSL1-AS1	antisense	Heart Atrial Appendage
T1D	17:44073889	0.813874	17:43726659	RP11-798G7.8	lincRNA	Brain Cerebellar Hemisphere
T1D	17:44073889	0.813874	17:43732780	RP11-798G7.5	antisense	Brain Cerebellar Hemisphere
T1D	17:44073889	0.989294	17:43751223	KANSL1-AS1	antisense	Small Intestine Terminal Ileum
T1D	17:44073889	0.925853	17:43757450	KANSL1-AS1	antisense	Heart Left Ventricle
T1D	17:44073889	0.925853	17:43757450	KANSL1-AS1	antisense	Skin Not Sun Exposed Suprapubic
T1D	17:44073889	0.925853	17:43757450	KANSL1-AS1	antisense	Brain Cerebellar Hemisphere
T1D	17:44073889	0.925853	17:43757450	KANSL1-AS1	antisense	Brain Hippocampus
T1D	17:44073889	0.925853	17:43757450	KANSL1-AS1	antisense	Brain Putamen basal ganglia
T1D	17:44073889	0.925853	17:43757450	KANSL1-AS1	antisense	Brain Cerebellar Hemisphere
T1D	17:44073889	0.925853	17:43757450	KANSL1-AS1	antisense	Brain Nucleus accumbens basal ganglia
T1D	17:44073889	0.925853	17:43757450	KANSL1-AS1	antisense	Brain Cortex
T1D	17:44073889	0.925853	17:43757450	KANSL1-AS1	antisense	Brain Spinal cord cervical c-1
T1D	17:44073889	0.890923	17:43778680	MAPT-AS1	antisense	Muscle Skeletal
T1D	17:44073889	0.989294	17:43848461	KANSL1-AS1	antisense	Brain Hippocampus
T1D	17:44073889	0.989294	17:43848968	MAPT-AS1	antisense	Brain Nucleus accumbens basal ganglia
T1D	17:44073889	0.989294	17:43914558	KANSL1-AS1	antisense	Cells EBV-transformed lymphocytes
T1D	17:44073889	0.984024	17:43928614	KANSL1-AS1	antisense	Brain Substantia nigra
T1D	17:44073889	0.984024	17:43928629	RP11-798G7.5	antisense	Brain Cerebellum
T1D	17:44073889	0.989294	17:43971785	KANSL1-AS1	antisense	Liver
T1D	17:44073889	0.989294	17:44026548	AC091132.1	antisense	Brain Cerebellum
T1D	17:44073889	0.989294	17:44034486	RP11-798G7.5	antisense	Spleen
T1D	17:44073889	0.984024	17:44036408	CTD-2020K17.1	antisense	Brain Cerebellum
T1D	17:44073889	0.989254	17:44101775	KANSL1-AS1	antisense	Brain Putamen basal ganglia
T1D	17:44073889	0.989254	17:44101775	KANSL1-AS1	antisense	Brain Cortex
T1D	17:44073889	0.973516	17:44104576	AC091132.1	antisense	Brain Cerebellum
T1D	17:44073889	0.99463	17:44132887	MAPT-AS1	antisense	Brain Cerebellum
T1D	17:44073889	0.989294	17:44203806	KANSL1-AS1	antisense	Spleen
T1D	17:44073889	0.989267	17:44203855	KANSL1-AS1	antisense	Whole Blood
T1D	17:44073889	0.99463	17:44207415	KANSL1-AS1	antisense	Colon Sigmoid
T1D	17:44073889	0.99463	17:44226030	AC091132.1	antisense	Cells EBV-transformed lymphocytes
T1D	17:44073889	0.983993	17:44284962	KANSL1-AS1	antisense	Artery Coronary
T1D	17:44073889	0.983993	17:44284962	KANSL1-AS1	antisense	Heart Atrial Appendage
T1D	17:44073889	0.887386	17:44301840	RP11-798G7.5	antisense	Brain Cerebellum
T1D	17:44073889	0.978952	17:44310101	KANSL1-AS1	antisense	Small Intestine Terminal Ileum
T1D	17:44073889	0.891383	17:44315803	KANSL1-AS1	antisense	Cells EBV-transformed lymphocytes
T1D	17:44073889	0.989254	17:44316389	KANSL1-AS1	antisense	Brain Cerebellum
T1D	17:44073889	0.984029	17:44322922	KANSL1-AS1	antisense	Liver
T1D	17:44073889	0.896527	17:44327482	RP11-798G7.8	lincRNA	Muscle Skeletal
T1D	17:44073889	0.931301	17:44331214	RP11-669E14.6	antisense	Artery Aorta
T1D	17:44073889	0.967982	17:44332351	KANSL1-AS1	antisense	Spleen
T1D	17:44073889	0.962392	17:44356949	RP11-669E14.4	antisense	Liver
T1D	17:44073889	0.957586	17:44358562	KANSL1-AS1	antisense	Skin Not Sun Exposed Suprapubic
T1D	17:44073889	0.951834	17:44368404	KANSL1-AS1	antisense	Colon Transverse
T1D	17:44073889	0.951834	17:44368404	KANSL1-AS1	antisense	Artery Aorta
T1D	17:44073889	0.951834	17:44368404	KANSL1-AS1	antisense	Whole Blood
T1D	17:44073889	0.951834	17:44368404	KANSL1-AS1	antisense	Artery Tibial
T1D	17:44073889	0.818537	17:44582284	RP11-798G7.6	lincRNA	Brain Cerebellum
T1D	17:44073889	0.880159	17:44787312	KANSL1-AS1	antisense	Brain Caudate basal ganglia
T1D	17:44073889	0.880159	17:44787312	KANSL1-AS1	antisense	Pancreas
T1D	17:44073889	0.880159	17:44787312	KANSL1-AS1	antisense	Colon Transverse
T1D	17:44073889	0.880159	17:44787312	KANSL1-AS1	antisense	Artery Tibial
T1D	17:44073889	0.880159	17:44787312	KANSL1-AS1	antisense	Cells Transformed fibroblasts
T1D	17:44073889	0.880159	17:44787312	KANSL1-AS1	antisense	Skin Sun Exposed Lower leg
T1D	17:44073889	0.880159	17:44787312	KANSL1-AS1	antisense	Brain Hypothalamus
T1D	17:44073889	0.880159	17:44787312	KANSL1-AS1	antisense	Brain Frontal Cortex BA9
T1D	17:44073889	0.880159	17:44787312	KANSL1-AS1	antisense	Brain Nucleus accumbens basal ganglia
T1D	17:44073889	0.880159	17:44787312	KANSL1-AS1	antisense	Brain Hypothalamus
T1D	17:44073889	0.880159	17:44787312	KANSL1-AS1	antisense	Brain Frontal Cortex BA9
T1D	17:44073889	0.880159	17:44787312	KANSL1-AS1	antisense	Brain Caudate basal ganglia
T1D	17:44073889	0.880159	17:44787312	KANSL1-AS1	antisense	Pancreas
T1D	17:44073889	0.880159	17:44787312	KANSL1-AS1	antisense	Cells Transformed fibroblasts
T1D	17:44073889	0.880159	17:44787312	KANSL1-AS1	antisense	Nerve Tibial
T1D	17:44073889	0.880159	17:44787312	KANSL1-AS1	antisense	Lung
T1D	17:44073889	0.880159	17:44787312	KANSL1-AS1	antisense	Brain Amygdala
T1D	17:44073889	0.880159	17:44790203	KANSL1-AS1	antisense	Skin Sun Exposed Lower leg
T1D	17:44073889	0.880159	17:44790203	KANSL1-AS1	antisense	Muscle Skeletal
T1D	17:44073889	0.870106	17:44824213	KANSL1-AS1	antisense	Artery Aorta
T1D	17:44073889	0.870106	17:44824213	KANSL1-AS1	antisense	Lung
T1D	17:44073889	0.870106	17:44824213	KANSL1-AS1	antisense	Muscle Skeletal
T1D	17:44073889	0.815638	17:44859715	MAPT-AS1	antisense	Brain Frontal Cortex BA9
T1D	17:44073889	0.815638	17:44860021	KANSL1-AS1	antisense	Nerve Tibial
T1D	17:44073889	0.815638	17:44860021	KANSL1-AS1	antisense	Brain Anterior cingulate cortex BA24
MS	17:45597098	0.937684	17:45669428	HOXB-AS3	antisense	Spleen
MS	17:45702280	0.945139	17:45669428	HOXB-AS3	antisense	Spleen
T1D	18:12779947	0.992051	18:12774639	RP11-973H7.1	lincRNA	Small Intestine Terminal Ileum
T1D	18:12809340	0.960357	18:12774639	RP11-973H7.1	lincRNA	Small Intestine Terminal Ileum
T1D	18:12779947	1	18:12775050	RP11-973H7.1	lincRNA	Lung
T1D	18:12809340	0.968205	18:12775050	RP11-973H7.1	lincRNA	Lung
T1D	18:12779947	0.992051	18:12775338	RP11-973H7.1	lincRNA	Artery Coronary
T1D	18:12809340	0.960357	18:12775338	RP11-973H7.1	lincRNA	Artery Coronary
T1D	18:12779947	0.992023	18:12777325	RP11-973H7.1	lincRNA	Pancreas
T1D	18:12779947	0.992023	18:12777325	RP11-973H7.1	lincRNA	Artery Tibial
T1D	18:12809340	0.960312	18:12777325	RP11-973H7.1	lincRNA	Pancreas
T1D	18:12809340	0.960312	18:12777325	RP11-973H7.1	lincRNA	Artery Tibial
T1D	18:12779947	0.992051	18:12777573	RP11-973H7.1	lincRNA	Artery Aorta
T1D	18:12779947	0.992051	18:12777573	RP11-973H7.1	lincRNA	Cells Transformed fibroblasts
T1D	18:12779947	0.992051	18:12777573	RP11-973H7.1	lincRNA	Liver
T1D	18:12779947	0.992051	18:12777573	RP11-973H7.1	lincRNA	Colon Transverse
T1D	18:12779947	0.992051	18:12777573	RP11-973H7.1	lincRNA	Artery Aorta
T1D	18:12809340	0.960357	18:12777573	RP11-973H7.1	lincRNA	Artery Aorta
T1D	18:12809340	0.960357	18:12777573	RP11-973H7.1	lincRNA	Cells Transformed fibroblasts
T1D	18:12809340	0.960357	18:12777573	RP11-973H7.1	lincRNA	Liver
T1D	18:12809340	0.960357	18:12777573	RP11-973H7.1	lincRNA	Colon Transverse
T1D	18:12809340	0.960357	18:12777573	RP11-973H7.1	lincRNA	Artery Aorta
T1D	18:12779947	1	18:12777603	RP11-973H7.1	lincRNA	Skin Sun Exposed Lower leg
T1D	18:12779947	1	18:12777603	RP11-973H7.1	lincRNA	Brain Nucleus accumbens basal ganglia
T1D	18:12809340	0.968205	18:12777603	RP11-973H7.1	lincRNA	Skin Sun Exposed Lower leg
T1D	18:12809340	0.968205	18:12777603	RP11-973H7.1	lincRNA	Brain Nucleus accumbens basal ganglia
T1D	18:12779947	1	18:12779342	RP11-973H7.1	lincRNA	Lung
T1D	18:12809340	0.968205	18:12779342	RP11-973H7.1	lincRNA	Lung
T1D	18:12779947	1	18:12782448	RP11-973H7.1	lincRNA	Colon Transverse
T1D	18:12779947	1	18:12782448	RP11-973H7.1	lincRNA	Colon Sigmoid
T1D	18:12809340	0.968205	18:12782448	RP11-973H7.1	lincRNA	Colon Transverse
T1D	18:12809340	0.968205	18:12782448	RP11-973H7.1	lincRNA	Colon Sigmoid
T1D	18:12779947	0.961205	18:12792940	RP11-973H7.1	lincRNA	Heart Atrial Appendage
T1D	18:12809340	0.976557	18:12792940	RP11-973H7.1	lincRNA	Heart Atrial Appendage
T1D	18:12779947	0.95279	18:12808140	RP11-973H7.1	lincRNA	Artery Tibial
T1D	18:12809340	0.984056	18:12808140	RP11-973H7.1	lincRNA	Artery Tibial
RA	18:12881361	0.962173	18:12857335	RP11-973H7.1	lincRNA	Brain Putamen basal ganglia
MS	18:56213390	0.96223	18:56211545	RP11-1151B14.4	antisense	Heart Left Ventricle
MS	18:56213390	0.968396	18:56211840	RP11-1151B14.4	antisense	Muscle Skeletal
MS	18:56213390	1	18:56215592	RP11-1151B14.4	antisense	Muscle Skeletal
MS	18:56213390	1	18:56215592	RP11-1151B14.4	antisense	Heart Atrial Appendage
MS	18:56213390	0.993602	18:56216957	RP11-1151B14.4	antisense	Heart Atrial Appendage
MS	18:56348044	0.994697	18:56371383	RP11-108P20.1	lincRNA	Skin Not Sun Exposed Suprapubic
MS	18:56384192	0.994694	18:56371383	RP11-108P20.1	lincRNA	Skin Not Sun Exposed Suprapubic
MS	18:56348044	0.984188	18:56375801	RP11-108P20.1	lincRNA	Nerve Tibial
MS	18:56384192	0.994691	18:56375801	RP11-108P20.1	lincRNA	Nerve Tibial
MS	18:56348044	0.984113	18:56395623	RP11-108P20.1	lincRNA	Colon Sigmoid
MS	18:56384192	0.994694	18:56395623	RP11-108P20.1	lincRNA	Colon Sigmoid
MS	18:56348044	0.813134	18:56408154	RP11-108P20.1	lincRNA	Skin Not Sun Exposed Suprapubic
MS	18:56384192	0.823513	18:56408154	RP11-108P20.1	lincRNA	Skin Not Sun Exposed Suprapubic
MS	19:49837246	0.994738	19:49837377	AC010524.2	antisense	Brain Cortex
MS	19:49869051	0.932652	19:49837377	AC010524.2	antisense	Brain Cortex
MS	19:49870643	0.942763	19:49837377	AC010524.2	antisense	Brain Cortex
MS	19:49837246	0.979312	19:49845895	AC010524.2	antisense	Small Intestine Terminal Ileum
MS	19:49869051	0.948283	19:49845895	AC010524.2	antisense	Small Intestine Terminal Ileum
MS	19:49870643	0.958842	19:49845895	AC010524.2	antisense	Small Intestine Terminal Ileum
MS	19:49837246	0.937714	19:49861252	AC010524.2	antisense	Skin Not Sun Exposed Suprapubic
MS	19:49869051	1	19:49861252	AC010524.2	antisense	Skin Not Sun Exposed Suprapubic
MS	19:49870643	0.979162	19:49861252	AC010524.2	antisense	Skin Not Sun Exposed Suprapubic
MS	19:49837246	0.95915	19:49869298	AC010524.2	antisense	Brain Cerebellar Hemisphere
MS	19:49869051	0.969173	19:49869298	AC010524.2	antisense	Brain Cerebellar Hemisphere
MS	19:49870643	0.949254	19:49869298	AC010524.2	antisense	Brain Cerebellar Hemisphere
MS	19:49837246	0.947936	19:49870643	AC010524.2	antisense	Nerve Tibial
MS	19:49837246	0.947936	19:49870643	AC010524.2	antisense	Colon Transverse
MS	19:49837246	0.947936	19:49870643	AC010524.2	antisense	Cells Transformed fibroblasts
MS	19:49869051	0.979162	19:49870643	AC010524.2	antisense	Nerve Tibial
MS	19:49869051	0.979162	19:49870643	AC010524.2	antisense	Colon Transverse
MS	19:49869051	0.979162	19:49870643	AC010524.2	antisense	Cells Transformed fibroblasts
MS	19:49870643	1	19:49870643	AC010524.2	antisense	Nerve Tibial
MS	19:49870643	1	19:49870643	AC010524.2	antisense	Colon Transverse
MS	19:49870643	1	19:49870643	AC010524.2	antisense	Cells Transformed fibroblasts
MS	19:49837246	0.805693	19:49878196	AC010524.2	antisense	Brain Anterior cingulate cortex BA24
MS	19:49837246	0.805693	19:49878196	AC010524.2	antisense	Brain Hippocampus
MS	19:49837246	0.805693	19:49878196	AC010524.2	antisense	Heart Atrial Appendage
MS	19:49869051	0.827443	19:49878196	AC010524.2	antisense	Brain Anterior cingulate cortex BA24
MS	19:49869051	0.827443	19:49878196	AC010524.2	antisense	Brain Hippocampus
MS	19:49869051	0.827443	19:49878196	AC010524.2	antisense	Heart Atrial Appendage
MS	19:49870643	0.845382	19:49878196	AC010524.2	antisense	Brain Anterior cingulate cortex BA24
MS	19:49870643	0.845382	19:49878196	AC010524.2	antisense	Brain Hippocampus
MS	19:49870643	0.845382	19:49878196	AC010524.2	antisense	Heart Atrial Appendage
MS	19:49837246	0.933044	19:49888009	AC010524.2	antisense	Colon Sigmoid
MS	19:49837246	0.933044	19:49888009	AC010524.2	antisense	Skin Sun Exposed Lower leg
MS	19:49869051	0.994798	19:49888009	AC010524.2	antisense	Colon Sigmoid
MS	19:49869051	0.994798	19:49888009	AC010524.2	antisense	Skin Sun Exposed Lower leg
MS	19:49870643	0.97421	19:49888009	AC010524.2	antisense	Colon Sigmoid
MS	19:49870643	0.97421	19:49888009	AC010524.2	antisense	Skin Sun Exposed Lower leg
MS	19:49837246	0.932668	19:49890873	AC010524.2	antisense	Brain Caudate basal ganglia
MS	19:49869051	0.994742	19:49890873	AC010524.2	antisense	Brain Caudate basal ganglia
MS	19:49870643	0.974041	19:49890873	AC010524.2	antisense	Brain Caudate basal ganglia
MS	19:49837246	0.906398	19:49896049	AC010524.2	antisense	Brain Cerebellum
MS	19:49869051	0.968533	19:49896049	AC010524.2	antisense	Brain Cerebellum
MS	19:49870643	0.947439	19:49896049	AC010524.2	antisense	Brain Cerebellum
MS	21:40463283	1	21:40463283	AF064858.11	lincRNA	Whole Blood
MS	21:40463283	1	21:40463283	AF064858.8	lincRNA	Whole Blood
MS	21:40463283	0.968184	21:40464760	AF064858.7	lincRNA	Whole Blood
MS	22:41791536	0.876197	22:41913413	RP5-821D11.7	antisense	Skin Sun Exposed Lower leg
